# Supplementary material for: Novel Combination of Choline with Withania somnifera (L.) Dunal, and Bacopa monnieri (L.) Wetts Reduced Oxidative Stress in Microglia Cells, Promoting Neuroprotection
Source: Int J Mol Sci. 2023 Sep 13;24(18):14038. doi: 10.3390/ijms241814038 (PMC10531461; doi:10.3390/ijms241814038)
Supplement: Supplementary file 1 [file ijms-24-14038-s001.zip]

Archive with 1 entries (1 files):
- ijms-2566907-supplementary.pdf
